# Supplementary material for: Microstructure and Tensile Properties of Melt-Spun Filaments of Polybutene-1 and Butene-1/Ethylene Copolymer
Source: Polymers (Basel). 2023 Sep 11;15(18):3729. doi: 10.3390/polym15183729 (PMC10536619; doi:10.3390/polym15183729)
Supplement: Supplementary file 1 [file polymers-15-03729-s001.zip]

Archive with 1 entries (1 files):
- polymers-2569238-supplementary.pdf
